# Supplementary material for: Changes in online public opinions associated with various three-child supportive policies in China: Observational study using social media data over time
Source: PLoS One. 2024 Jul 24;19(7):e0306698. doi: 10.1371/journal.pone.0306698 (PMC11268645; doi:10.1371/journal.pone.0306698)
Supplement: S1 Data — (XLSX) [file pone.0306698.s001.xlsx]

## Sheet: 2021.6.25-托育建设
Comment time	sentiment	time	policy	time after policy
2021-05-31	0.36	0	0	0
2021-06-01	0.508	1	0	0
2021-06-02	0.485	2	0	0
2021-06-03	0.510016	3	0	0
2021-06-16	0.486	4	0	0
2021-06-17	0.653	5	0	0
2021-06-18	0.506647	6	0	0
2021-06-25	0.407	7	1	1
2021-06-26	0.46731	8	1	2
2021-06-27	0.526	9	1	3
2021-06-28	0.512	10	1	4
2021-07-11	0.45	11	1	5
2021-07-20	0.433	12	1	6
2021-07-21	0.428	13	1	7
2021-07-22	0.429	14	1	8
2021-07-23	0.433	15	1	9
2021-07-24	0.389	16	1	10
2021-07-26	0.437	17	1	11
2021-07-27	0.406	18	1	12
2021-07-28	0.431	19	1	13
2021-07-29	0.426	20	1	14
2021-07-31	0.426	21	1	15
2021-08-01	0.447	22	1	16
2021-08-03	0.476	23	1	17
2021-08-05	0.5	24	1	18
2021-08-06	0.481	25	1	19
2021-08-07	0.428978	26	1	20
2021-08-08	0.536	27	1	21
2021-08-09	0.525	28	1	22
2021-08-10	0.46	29	1	23
2021-08-11	0.506	30	1	24
2021-08-12	0.482	31	1	25
2021-08-14	0.394731	32	1	26
2021-08-15	0.287	33	1	27
2021-08-19	0.658	34	1	28
2021-08-20	0.476	35	1	29
2021-08-21	0.502	36	1	30
2021-08-22	0.494	37	1	31
2021-08-23	0.465	38	1	32
2021-08-24	0.533	39	1	33
2021-08-25	0.58	40	1	34
2021-08-26	0.485	41	1	35
2021-08-27	0.527	42	1	36
2021-08-28	0.498	43	1	37
2021-08-29	0.494	44	1	38
2021-08-30	0.493	45	1	39
2021-08-31	0.499	46	1	40
2021-09-01	0.498	47	1	41
2021-09-02	0.631	48	1	42
2021-09-03	0.698	49	1	43
2021-09-04	0.961052	50	1	44
2021-09-05	0.463	51	1	45
2021-09-06	0.523069	52	1	46
2021-09-07	0.516	53	1	47
2021-09-08	0.67968	54	1	48
2021-09-09	0.598	55	1	49
2021-09-10	0.472	56	1	50
2021-09-13	0.68	57	1	51
2021-09-14	0.702	58	1	52
2021-09-15	0.379	59	1	53
2021-09-16	0.672	60	1	54
2021-09-17	0.615616	61	1	55
2021-09-18	0.765	62	1	56
2021-09-19	0.775	63	1	57
2021-09-23	0.6724	64	1	58
2021-09-24	0.6087	65	1	59
2021-09-25	0.447	66	1	60
2021-09-26	0.322397	67	1	61
2021-10-01	0.72	68	1	62
2021-10-02	0.49	69	1	63
2021-10-04	0.54	70	1	64
2021-10-05	0.47	71	1	65
2021-10-11	0.6906	72	1	66
2021-10-12	0.51	73	1	67
2021-10-23	0.517337	74	1	68
2021-10-27	0.637618	75	1	69
2021-10-29	0.554813	76	1	70
2021-11-01	0.472754	77	1	71
2021-11-02	0.73064	78	1	72
2021-11-22	0.692871	79	1	73
2021-11-24	0.44	80	1	74
2021-11-25	0.476	81	1	75
2021-11-26	0.454	82	1	76
2021-11-27	0.465	83	1	77
2021-11-28	0.51	84	1	78
2021-11-29	0.393	85	1	79
2021-11-30	0.447	86	1	80
2021-12-02 10:28:16	0.469485	87	1	81
2021-12-03	0.42	88	1	82
2021-12-04	0.438	89	1	83
2021-12-06	0.556138	90	1	84
2021-12-10	0.5	91	1	85
2021-12-12	0.397	92	1	86
2021-12-13	0.322	93	1	87
2021-12-21	0.469212	94	1	88
2021-12-24	0.406	95	1	89
2021-12-25	0.344	96	1	90
2021-12-26	0.425	97	1	91
2021-12-29	0.383058	98	1	92
2021-12-31	0.447667	99	1	93
2022-01-08	0.424445	100	1	94
2022-01-24	0.435	101	1	95
2022-01-25	0.389	102	1	96
2022-02-08	0.471	103	1	97
2022-02-09	0.534	104	1	98
2022-02-12	0.497698	105	1	99
2022-02-17	0.466304	106	1	100
2022-02-18	0.438	107	1	101
2022-02-19	0.426	108	1	102
2022-02-20	0.381	109	1	103
2022-02-21	0.497698	110	1	104
2022-03-06	0.499	111	1	105
2022-03-07	0.495	112	1	106
2022-03-08	0.512	113	1	107
2022-03-09	0.495938	114	1	108
2022-03-11	0.422	115	1	109
2022-03-15	0.388725	116	1	110
2022-03-23	0.475	117	1	111
2022-03-24	0.502677	118	1	112
2022-03-31	0.515	119	1	113
2022-04-11	0.53255	120	1	114
2022-04-26	0.606	121	1	115
2022-04-27	0.545	122	1	116
2022-04-28	0.634	123	1	117
2022-04-29	0.585	124	1	118
2022-05-06	0.322	125	1	119
2022-05-07	0.297	126	1	120
2022-05-08	0.313	127	1	121
2022-05-09	0.335	128	1	122
2022-05-10	0.301	129	1	123
2022-05-11	0.37	130	1	124
2022-05-12	0.358	131	1	125
2022-05-14	0.336	132	1	126
2022-05-15	0.329	133	1	127
2022-05-16	0.3	134	1	128
2022-05-17	0.322322	135	1	129
2022-05-30	0.315	136	1	130
2022-05-31	0.314	137	1	131
2022-06-04	0.267264	138	1	132
2022-06-24	0.521	139	1	133

## Sheet: 2021.7.20-落实三孩生育政策
Comment time	sentiment	time	policy	time after policy
2021-05-31	0.36	0	0	0
2021-06-01	0.508	1	0	0
2021-06-02	0.485	2	0	0
2021-06-03	0.510016	3	0	0
2021-06-16	0.486	4	0	0
2021-06-17	0.653	5	0	0
2021-06-18	0.506647	6	0	0
2021-06-25	0.407	7	0	0
2021-06-26	0.46731	8	0	0
2021-06-27	0.526	9	0	0
2021-06-28	0.512	10	0	0
2021-07-11	0.45	11	0	0
2021-07-20	0.433	12	1	1
2021-07-21	0.428	13	1	2
2021-07-22	0.429	14	1	3
2021-07-23	0.433	15	1	4
2021-07-24	0.389	16	1	5
2021-07-26	0.437	17	1	6
2021-07-27	0.406	18	1	7
2021-07-28	0.431	19	1	8
2021-07-29	0.426	20	1	9
2021-07-31	0.426	21	1	10
2021-08-01	0.447	22	1	11
2021-08-03	0.476	23	1	12
2021-08-05	0.5	24	1	13
2021-08-06	0.481	25	1	14
2021-08-07	0.428978	26	1	15
2021-08-08	0.536	27	1	16
2021-08-09	0.525	28	1	17
2021-08-10	0.46	29	1	18
2021-08-11	0.506	30	1	19
2021-08-12	0.482	31	1	20
2021-08-14	0.394731	32	1	21
2021-08-15	0.287	33	1	22
2021-08-19	0.658	34	1	23
2021-08-20	0.476	35	1	24
2021-08-21	0.502	36	1	25
2021-08-22	0.494	37	1	26
2021-08-23	0.465	38	1	27
2021-08-24	0.533	39	1	28
2021-08-25	0.58	40	1	29
2021-08-26	0.485	41	1	30
2021-08-27	0.527	42	1	31
2021-08-28	0.498	43	1	32
2021-08-29	0.494	44	1	33
2021-08-30	0.493	45	1	34
2021-08-31	0.499	46	1	35
2021-09-01	0.498	47	1	36
2021-09-02	0.631	48	1	37
2021-09-03	0.698	49	1	38
2021-09-04	0.961052	50	1	39
2021-09-05	0.463	51	1	40
2021-09-06	0.523069	52	1	41
2021-09-07	0.516	53	1	42
2021-09-08	0.67968	54	1	43
2021-09-09	0.598	55	1	44
2021-09-10	0.472	56	1	45
2021-09-13	0.68	57	1	46
2021-09-14	0.702	58	1	47
2021-09-15	0.379	59	1	48
2021-09-16	0.672	60	1	49
2021-09-17	0.615616	61	1	50
2021-09-18	0.765	62	1	51
2021-09-19	0.775	63	1	52
2021-09-23	0.6724	64	1	53
2021-09-24	0.6087	65	1	54
2021-09-25	0.447	66	1	55
2021-09-26	0.322397	67	1	56
2021-10-01	0.72	68	1	57
2021-10-02	0.49	69	1	58
2021-10-04	0.54	70	1	59
2021-10-05	0.47	71	1	60
2021-10-11	0.6906	72	1	61
2021-10-12	0.51	73	1	62
2021-10-23	0.517337	74	1	63
2021-10-27	0.637618	75	1	64
2021-10-29	0.554813	76	1	65
2021-11-01	0.472754	77	1	66
2021-11-02	0.73064	78	1	67
2021-11-22	0.692871	79	1	68
2021-11-24	0.44	80	1	69
2021-11-25	0.476	81	1	70
2021-11-26	0.454	82	1	71
2021-11-27	0.465	83	1	72
2021-11-28	0.51	84	1	73
2021-11-29	0.393	85	1	74
2021-11-30	0.447	86	1	75
2021-12-02 10:28:16	0.469485	87	1	76
2021-12-03	0.42	88	1	77
2021-12-04	0.438	89	1	78
2021-12-06	0.556138	90	1	79
2021-12-10	0.5	91	1	80
2021-12-12	0.397	92	1	81
2021-12-13	0.322	93	1	82
2021-12-21	0.469212	94	1	83
2021-12-24	0.406	95	1	84
2021-12-25	0.344	96	1	85
2021-12-26	0.425	97	1	86
2021-12-29	0.383058	98	1	87
2021-12-31	0.447667	99	1	88
2022-01-08	0.424445	100	1	89
2022-01-24	0.435	101	1	90
2022-01-25	0.389	102	1	91
2022-02-08	0.471	103	1	92
2022-02-09	0.534	104	1	93
2022-02-12	0.497698	105	1	94
2022-02-17	0.466304	106	1	95
2022-02-18	0.438	107	1	96
2022-02-19	0.426	108	1	97
2022-02-20	0.381	109	1	98
2022-02-21	0.497698	110	1	99
2022-03-06	0.499	111	1	100
2022-03-07	0.495	112	1	101
2022-03-08	0.512	113	1	102
2022-03-09	0.495938	114	1	103
2022-03-11	0.422	115	1	104
2022-03-15	0.388725	116	1	105
2022-03-23	0.475	117	1	106
2022-03-24	0.502677	118	1	107
2022-03-31	0.515	119	1	108
2022-04-11	0.53255	120	1	109
2022-04-26	0.606	121	1	110
2022-04-27	0.545	122	1	111
2022-04-28	0.634	123	1	112
2022-04-29	0.585	124	1	113
2022-05-06	0.322	125	1	114
2022-05-07	0.297	126	1	115
2022-05-08	0.313	127	1	116
2022-05-09	0.335	128	1	117
2022-05-10	0.301	129	1	118
2022-05-11	0.37	130	1	119
2022-05-12	0.358	131	1	120
2022-05-14	0.336	132	1	121
2022-05-15	0.329	133	1	122
2022-05-16	0.3	134	1	123
2022-05-17	0.322322	135	1	124
2022-05-30	0.315	136	1	125
2022-05-31	0.314	137	1	126
2022-06-04	0.267264	138	1	127
2022-06-24	0.521	139	1	128

## Sheet: 2021.7.26
Comment time	sentiment	time	policy	time after policy
2021-05-31	0.36	0	0	0
2021-06-01	0.508	1	0	0
2021-06-02	0.485	2	0	0
2021-06-03	0.510016	3	0	0
2021-06-16	0.486	4	0	0
2021-06-17	0.653	5	0	0
2021-06-18	0.506647	6	0	0
2021-06-25	0.407	7	0	0
2021-06-26	0.46731	8	0	0
2021-06-27	0.526	9	0	0
2021-06-28	0.512	10	0	0
2021-07-11	0.45	11	0	0
2021-07-20	0.433	12	0	0
2021-07-21	0.428	13	0	0
2021-07-22	0.429	14	0	0
2021-07-23	0.433	15	0	0
2021-07-24	0.389	16	0	0
2021-07-26	0.437	17	1	1
2021-07-27	0.406	18	1	2
2021-07-28	0.431	19	1	3
2021-07-29	0.426	20	1	4
2021-07-31	0.426	21	1	5
2021-08-01	0.447	22	1	6
2021-08-03	0.476	23	1	7
2021-08-05	0.5	24	1	8
2021-08-06	0.481	25	1	9
2021-08-07	0.428978	26	1	10
2021-08-08	0.536	27	1	11
2021-08-09	0.525	28	1	12
2021-08-10	0.46	29	1	13
2021-08-11	0.506	30	1	14
2021-08-12	0.482	31	1	15
2021-08-14	0.394731	32	1	16
2021-08-15	0.287	33	1	17
2021-08-19	0.658	34	1	18
2021-08-20	0.476	35	1	19
2021-08-21	0.502	36	1	20
2021-08-22	0.494	37	1	21
2021-08-23	0.465	38	1	22
2021-08-24	0.533	39	1	23
2021-08-25	0.58	40	1	24
2021-08-26	0.485	41	1	25
2021-08-27	0.527	42	1	26
2021-08-28	0.498	43	1	27
2021-08-29	0.494	44	1	28
2021-08-30	0.493	45	1	29
2021-08-31	0.499	46	1	30
2021-09-01	0.498	47	1	31
2021-09-02	0.631	48	1	32
2021-09-03	0.698	49	1	33
2021-09-04	0.961052	50	1	34
2021-09-05	0.463	51	1	35
2021-09-06	0.523069	52	1	36
2021-09-07	0.516	53	1	37
2021-09-08	0.67968	54	1	38
2021-09-09	0.598	55	1	39
2021-09-10	0.472	56	1	40
2021-09-13	0.68	57	1	41
2021-09-14	0.702	58	1	42
2021-09-15	0.379	59	1	43
2021-09-16	0.672	60	1	44
2021-09-17	0.615616	61	1	45
2021-09-18	0.765	62	1	46
2021-09-19	0.775	63	1	47
2021-09-23	0.6724	64	1	48
2021-09-24	0.6087	65	1	49
2021-09-25	0.447	66	1	50
2021-09-26	0.322397	67	1	51
2021-10-01	0.72	68	1	52
2021-10-02	0.49	69	1	53
2021-10-04	0.54	70	1	54
2021-10-05	0.47	71	1	55
2021-10-11	0.6906	72	1	56
2021-10-12	0.51	73	1	57
2021-10-23	0.517337	74	1	58
2021-10-27	0.637618	75	1	59
2021-10-29	0.554813	76	1	60
2021-11-01	0.472754	77	1	61
2021-11-02	0.73064	78	1	62
2021-11-22	0.692871	79	1	63
2021-11-24	0.44	80	1	64
2021-11-25	0.476	81	1	65
2021-11-26	0.454	82	1	66
2021-11-27	0.465	83	1	67
2021-11-28	0.51	84	1	68
2021-11-29	0.393	85	1	69
2021-11-30	0.447	86	1	70
2021-12-02 10:28:16	0.469485	87	1	71
2021-12-03	0.42	88	1	72
2021-12-04	0.438	89	1	73
2021-12-06	0.556138	90	1	74
2021-12-10	0.5	91	1	75
2021-12-12	0.397	92	1	76
2021-12-13	0.322	93	1	77
2021-12-21	0.469212	94	1	78
2021-12-24	0.406	95	1	79
2021-12-25	0.344	96	1	80
2021-12-26	0.425	97	1	81
2021-12-29	0.383058	98	1	82
2021-12-31	0.447667	99	1	83
2022-01-08	0.424445	100	1	84
2022-01-24	0.435	101	1	85
2022-01-25	0.389	102	1	86
2022-02-08	0.471	103	1	87
2022-02-09	0.534	104	1	88
2022-02-12	0.497698	105	1	89
2022-02-17	0.466304	106	1	90
2022-02-18	0.438	107	1	91
2022-02-19	0.426	108	1	92
2022-02-20	0.381	109	1	93
2022-02-21	0.497698	110	1	94
2022-03-06	0.499	111	1	95
2022-03-07	0.495	112	1	96
2022-03-08	0.512	113	1	97
2022-03-09	0.495938	114	1	98
2022-03-11	0.422	115	1	99
2022-03-15	0.388725	116	1	100
2022-03-23	0.475	117	1	101
2022-03-24	0.502677	118	1	102
2022-03-31	0.515	119	1	103
2022-04-11	0.53255	120	1	104
2022-04-26	0.606	121	1	105
2022-04-27	0.545	122	1	106
2022-04-28	0.634	123	1	107
2022-04-29	0.585	124	1	108
2022-05-06	0.322	125	1	109
2022-05-07	0.297	126	1	110
2022-05-08	0.313	127	1	111
2022-05-09	0.335	128	1	112
2022-05-10	0.301	129	1	113
2022-05-11	0.37	130	1	114
2022-05-12	0.358	131	1	115
2022-05-14	0.336	132	1	116
2022-05-15	0.329	133	1	117
2022-05-16	0.3	134	1	118
2022-05-17	0.322322	135	1	119
2022-05-30	0.315	136	1	120
2022-05-31	0.314	137	1	121
2022-06-04	0.267264	138	1	122
2022-06-24	0.521	139	1	123

## Sheet: 2021.8.4
Comment time	sentiment	time	policy	time after policy
2021-05-31	0.36	0	0	0
2021-06-01	0.508	1	0	0
2021-06-02	0.485	2	0	0
2021-06-03	0.510016	3	0	0
2021-06-16	0.486	4	0	0
2021-06-17	0.653	5	0	0
2021-06-18	0.506647	6	0	0
2021-06-25	0.407	7	0	0
2021-06-26	0.46731	8	0	0
2021-06-27	0.526	9	0	0
2021-06-28	0.512	10	0	0
2021-07-11	0.45	11	0	0
2021-07-20	0.433	12	0	0
2021-07-21	0.428	13	0	0
2021-07-22	0.429	14	0	0
2021-07-23	0.433	15	0	0
2021-07-24	0.389	16	0	0
2021-07-26	0.437	17	0	0
2021-07-27	0.406	18	0	0
2021-07-28	0.431	19	0	0
2021-07-29	0.426	20	0	0
2021-07-31	0.426	21	0	0
2021-08-01	0.447	22	0	0
2021-08-03	0.476	23	0	0
2021-08-05	0.5	24	1	1
2021-08-06	0.481	25	1	2
2021-08-07	0.428978	26	1	3
2021-08-08	0.536	27	1	4
2021-08-09	0.525	28	1	5
2021-08-10	0.46	29	1	6
2021-08-11	0.506	30	1	7
2021-08-12	0.482	31	1	8
2021-08-14	0.394731	32	1	9
2021-08-15	0.287	33	1	10
2021-08-19	0.658	34	1	11
2021-08-20	0.476	35	1	12
2021-08-21	0.502	36	1	13
2021-08-22	0.494	37	1	14
2021-08-23	0.465	38	1	15
2021-08-24	0.533	39	1	16
2021-08-25	0.58	40	1	17
2021-08-26	0.485	41	1	18
2021-08-27	0.527	42	1	19
2021-08-28	0.498	43	1	20
2021-08-29	0.494	44	1	21
2021-08-30	0.493	45	1	22
2021-08-31	0.499	46	1	23
2021-09-01	0.498	47	1	24
2021-09-02	0.631	48	1	25
2021-09-03	0.698	49	1	26
2021-09-04	0.961052	50	1	27
2021-09-05	0.463	51	1	28
2021-09-06	0.523069	52	1	29
2021-09-07	0.516	53	1	30
2021-09-08	0.67968	54	1	31
2021-09-09	0.598	55	1	32
2021-09-10	0.472	56	1	33
2021-09-13	0.68	57	1	34
2021-09-14	0.702	58	1	35
2021-09-15	0.379	59	1	36
2021-09-16	0.672	60	1	37
2021-09-17	0.615616	61	1	38
2021-09-18	0.765	62	1	39
2021-09-19	0.775	63	1	40
2021-09-23	0.6724	64	1	41
2021-09-24	0.6087	65	1	42
2021-09-25	0.447	66	1	43
2021-09-26	0.322397	67	1	44
2021-10-01	0.72	68	1	45
2021-10-02	0.49	69	1	46
2021-10-04	0.54	70	1	47
2021-10-05	0.47	71	1	48
2021-10-11	0.6906	72	1	49
2021-10-12	0.51	73	1	50
2021-10-23	0.517337	74	1	51
2021-10-27	0.637618	75	1	52
2021-10-29	0.554813	76	1	53
2021-11-01	0.472754	77	1	54
2021-11-02	0.73064	78	1	55
2021-11-22	0.692871	79	1	56
2021-11-24	0.44	80	1	57
2021-11-25	0.476	81	1	58
2021-11-26	0.454	82	1	59
2021-11-27	0.465	83	1	60
2021-11-28	0.51	84	1	61
2021-11-29	0.393	85	1	62
2021-11-30	0.447	86	1	63
2021-12-02 10:28:16	0.469485	87	1	64
2021-12-03	0.42	88	1	65
2021-12-04	0.438	89	1	66
2021-12-06	0.556138	90	1	67
2021-12-10	0.5	91	1	68
2021-12-12	0.397	92	1	69
2021-12-13	0.322	93	1	70
2021-12-21	0.469212	94	1	71
2021-12-24	0.406	95	1	72
2021-12-25	0.344	96	1	73
2021-12-26	0.425	97	1	74
2021-12-29	0.383058	98	1	75
2021-12-31	0.447667	99	1	76
2022-01-08	0.424445	100	1	77
2022-01-24	0.435	101	1	78
2022-01-25	0.389	102	1	79
2022-02-08	0.471	103	1	80
2022-02-09	0.534	104	1	81
2022-02-12	0.497698	105	1	82
2022-02-17	0.466304	106	1	83
2022-02-18	0.438	107	1	84
2022-02-19	0.426	108	1	85
2022-02-20	0.381	109	1	86
2022-02-21	0.497698	110	1	87
2022-03-06	0.499	111	1	88
2022-03-07	0.495	112	1	89
2022-03-08	0.512	113	1	90
2022-03-09	0.495938	114	1	91
2022-03-11	0.422	115	1	92
2022-03-15	0.388725	116	1	93
2022-03-23	0.475	117	1	94
2022-03-24	0.502677	118	1	95
2022-03-31	0.515	119	1	96
2022-04-11	0.53255	120	1	97
2022-04-26	0.606	121	1	98
2022-04-27	0.545	122	1	99
2022-04-28	0.634	123	1	100
2022-04-29	0.585	124	1	101
2022-05-06	0.322	125	1	102
2022-05-07	0.297	126	1	103
2022-05-08	0.313	127	1	104
2022-05-09	0.335	128	1	105
2022-05-10	0.301	129	1	106
2022-05-11	0.37	130	1	107
2022-05-12	0.358	131	1	108
2022-05-14	0.336	132	1	109
2022-05-15	0.329	133	1	110
2022-05-16	0.3	134	1	111
2022-05-17	0.322322	135	1	112
2022-05-30	0.315	136	1	113
2022-05-31	0.314	137	1	114
2022-06-04	0.267264	138	1	115
2022-06-24	0.521	139	1	116

## Sheet: 2021.8.18
Comment time	sentiment	time	policy	time after policy
2021-05-31	0.36	0	0	0
2021-06-01	0.508	1	0	0
2021-06-02	0.485	2	0	0
2021-06-03	0.510016	3	0	0
2021-06-16	0.486	4	0	0
2021-06-17	0.653	5	0	0
2021-06-18	0.506647	6	0	0
2021-06-25	0.407	7	0	0
2021-06-26	0.46731	8	0	0
2021-06-27	0.526	9	0	0
2021-06-28	0.512	10	0	0
2021-07-11	0.45	11	0	0
2021-07-20	0.433	12	0	0
2021-07-21	0.428	13	0	0
2021-07-22	0.429	14	0	0
2021-07-23	0.433	15	0	0
2021-07-24	0.389	16	0	0
2021-07-26	0.437	17	0	0
2021-07-27	0.406	18	0	0
2021-07-28	0.431	19	0	0
2021-07-29	0.426	20	0	0
2021-07-31	0.426	21	0	0
2021-08-01	0.447	22	0	0
2021-08-03	0.476	23	0	0
2021-08-05	0.5	24	0	0
2021-08-06	0.481	25	0	0
2021-08-07	0.428978	26	0	0
2021-08-08	0.536	27	0	0
2021-08-09	0.525	28	0	0
2021-08-10	0.46	29	0	0
2021-08-11	0.506	30	0	0
2021-08-12	0.482	31	0	0
2021-08-14	0.394731	32	0	0
2021-08-15	0.287	33	0	0
2021-08-19	0.658	34	1	1
2021-08-20	0.476	35	1	2
2021-08-21	0.502	36	1	3
2021-08-22	0.494	37	1	4
2021-08-23	0.465	38	1	5
2021-08-24	0.533	39	1	6
2021-08-25	0.58	40	1	7
2021-08-26	0.485	41	1	8
2021-08-27	0.527	42	1	9
2021-08-28	0.498	43	1	10
2021-08-29	0.494	44	1	11
2021-08-30	0.493	45	1	12
2021-08-31	0.499	46	1	13
2021-09-01	0.498	47	1	14
2021-09-02	0.631	48	1	15
2021-09-03	0.698	49	1	16
2021-09-04	0.961052	50	1	17
2021-09-05	0.463	51	1	18
2021-09-06	0.523069	52	1	19
2021-09-07	0.516	53	1	20
2021-09-08	0.67968	54	1	21
2021-09-09	0.598	55	1	22
2021-09-10	0.472	56	1	23
2021-09-13	0.68	57	1	24
2021-09-14	0.702	58	1	25
2021-09-15	0.379	59	1	26
2021-09-16	0.672	60	1	27
2021-09-17	0.615616	61	1	28
2021-09-18	0.765	62	1	29
2021-09-19	0.775	63	1	30
2021-09-23	0.6724	64	1	31
2021-09-24	0.6087	65	1	32
2021-09-25	0.447	66	1	33
2021-09-26	0.322397	67	1	34
2021-10-01	0.72	68	1	35
2021-10-02	0.49	69	1	36
2021-10-04	0.54	70	1	37
2021-10-05	0.47	71	1	38
2021-10-11	0.6906	72	1	39
2021-10-12	0.51	73	1	40
2021-10-23	0.517337	74	1	41
2021-10-27	0.637618	75	1	42
2021-10-29	0.554813	76	1	43
2021-11-01	0.472754	77	1	44
2021-11-02	0.73064	78	1	45
2021-11-22	0.692871	79	1	46
2021-11-24	0.44	80	1	47
2021-11-25	0.476	81	1	48
2021-11-26	0.454	82	1	49
2021-11-27	0.465	83	1	50
2021-11-28	0.51	84	1	51
2021-11-29	0.393	85	1	52
2021-11-30	0.447	86	1	53
2021-12-02 10:28:16	0.469485	87	1	54
2021-12-03	0.42	88	1	55
2021-12-04	0.438	89	1	56
2021-12-06	0.556138	90	1	57
2021-12-10	0.5	91	1	58
2021-12-12	0.397	92	1	59
2021-12-13	0.322	93	1	60
2021-12-21	0.469212	94	1	61
2021-12-24	0.406	95	1	62
2021-12-25	0.344	96	1	63
2021-12-26	0.425	97	1	64
2021-12-29	0.383058	98	1	65
2021-12-31	0.447667	99	1	66
2022-01-08	0.424445	100	1	67
2022-01-24	0.435	101	1	68
2022-01-25	0.389	102	1	69
2022-02-08	0.471	103	1	70
2022-02-09	0.534	104	1	71
2022-02-12	0.497698	105	1	72
2022-02-17	0.466304	106	1	73
2022-02-18	0.438	107	1	74
2022-02-19	0.426	108	1	75
2022-02-20	0.381	109	1	76
2022-02-21	0.497698	110	1	77
2022-03-06	0.499	111	1	78
2022-03-07	0.495	112	1	79
2022-03-08	0.512	113	1	80
2022-03-09	0.495938	114	1	81
2022-03-11	0.422	115	1	82
2022-03-15	0.388725	116	1	83
2022-03-23	0.475	117	1	84
2022-03-24	0.502677	118	1	85
2022-03-31	0.515	119	1	86
2022-04-11	0.53255	120	1	87
2022-04-26	0.606	121	1	88
2022-04-27	0.545	122	1	89
2022-04-28	0.634	123	1	90
2022-04-29	0.585	124	1	91
2022-05-06	0.322	125	1	92
2022-05-07	0.297	126	1	93
2022-05-08	0.313	127	1	94
2022-05-09	0.335	128	1	95
2022-05-10	0.301	129	1	96
2022-05-11	0.37	130	1	97
2022-05-12	0.358	131	1	98
2022-05-14	0.336	132	1	99
2022-05-15	0.329	133	1	100
2022-05-16	0.3	134	1	101
2022-05-17	0.322322	135	1	102
2022-05-30	0.315	136	1	103
2022-05-31	0.314	137	1	104
2022-06-04	0.267264	138	1	105
2022-06-24	0.521	139	1	106

## Sheet: 2021.9.13
Comment time	sentiment	time	policy	time after policy
2021-05-31	0.36	0	0	0
2021-06-01	0.508	1	0	0
2021-06-02	0.485	2	0	0
2021-06-03	0.510016	3	0	0
2021-06-16	0.486	4	0	0
2021-06-17	0.653	5	0	0
2021-06-18	0.506647	6	0	0
2021-06-25	0.407	7	0	0
2021-06-26	0.46731	8	0	0
2021-06-27	0.526	9	0	0
2021-06-28	0.512	10	0	0
2021-07-11	0.45	11	0	0
2021-07-20	0.433	12	0	0
2021-07-21	0.428	13	0	0
2021-07-22	0.429	14	0	0
2021-07-23	0.433	15	0	0
2021-07-24	0.389	16	0	0
2021-07-26	0.437	17	0	0
2021-07-27	0.406	18	0	0
2021-07-28	0.431	19	0	0
2021-07-29	0.426	20	0	0
2021-07-31	0.426	21	0	0
2021-08-01	0.447	22	0	0
2021-08-03	0.476	23	0	0
2021-08-05	0.5	24	0	0
2021-08-06	0.481	25	0	0
2021-08-07	0.428978	26	0	0
2021-08-08	0.536	27	0	0
2021-08-09	0.525	28	0	0
2021-08-10	0.46	29	0	0
2021-08-11	0.506	30	0	0
2021-08-12	0.482	31	0	0
2021-08-14	0.394731	32	0	0
2021-08-15	0.287	33	0	0
2021-08-19	0.658	34	0	0
2021-08-20	0.476	35	0	0
2021-08-21	0.502	36	0	0
2021-08-22	0.494	37	0	0
2021-08-23	0.465	38	0	0
2021-08-24	0.533	39	0	0
2021-08-25	0.58	40	0	0
2021-08-26	0.485	41	0	0
2021-08-27	0.527	42	0	0
2021-08-28	0.498	43	0	0
2021-08-29	0.494	44	0	0
2021-08-30	0.493	45	0	0
2021-08-31	0.499	46	0	0
2021-09-01	0.498	47	0	0
2021-09-02	0.631	48	0	0
2021-09-03	0.698	49	0	0
2021-09-04	0.961052	50	0	0
2021-09-05	0.463	51	0	0
2021-09-06	0.523069	52	0	0
2021-09-07	0.516	53	0	0
2021-09-08	0.67968	54	0	0
2021-09-09	0.598	55	0	0
2021-09-10	0.472	56	0	0
2021-09-13	0.68	57	1	1
2021-09-14	0.702	58	1	2
2021-09-15	0.379	59	1	3
2021-09-16	0.672	60	1	4
2021-09-17	0.615616	61	1	5
2021-09-18	0.765	62	1	6
2021-09-19	0.775	63	1	7
2021-09-23	0.6724	64	1	8
2021-09-24	0.6087	65	1	9
2021-09-25	0.447	66	1	10
2021-09-26	0.322397	67	1	11
2021-10-01	0.72	68	1	12
2021-10-02	0.49	69	1	13
2021-10-04	0.54	70	1	14
2021-10-05	0.47	71	1	15
2021-10-11	0.6906	72	1	16
2021-10-12	0.51	73	1	17
2021-10-23	0.517337	74	1	18
2021-10-27	0.637618	75	1	19
2021-10-29	0.554813	76	1	20
2021-11-01	0.472754	77	1	21
2021-11-02	0.73064	78	1	22
2021-11-22	0.692871	79	1	23
2021-11-24	0.44	80	1	24
2021-11-25	0.476	81	1	25
2021-11-26	0.454	82	1	26
2021-11-27	0.465	83	1	27
2021-11-28	0.51	84	1	28
2021-11-29	0.393	85	1	29
2021-11-30	0.447	86	1	30
2021-12-02 10:28:16	0.469485	87	1	31
2021-12-03	0.42	88	1	32
2021-12-04	0.438	89	1	33
2021-12-06	0.556138	90	1	34
2021-12-10	0.5	91	1	35
2021-12-12	0.397	92	1	36
2021-12-13	0.322	93	1	37
2021-12-21	0.469212	94	1	38
2021-12-24	0.406	95	1	39
2021-12-25	0.344	96	1	40
2021-12-26	0.425	97	1	41
2021-12-29	0.383058	98	1	42
2021-12-31	0.447667	99	1	43
2022-01-08	0.424445	100	1	44
2022-01-24	0.435	101	1	45
2022-01-25	0.389	102	1	46
2022-02-08	0.471	103	1	47
2022-02-09	0.534	104	1	48
2022-02-12	0.497698	105	1	49
2022-02-17	0.466304	106	1	50
2022-02-18	0.438	107	1	51
2022-02-19	0.426	108	1	52
2022-02-20	0.381	109	1	53
2022-02-21	0.497698	110	1	54
2022-03-06	0.499	111	1	55
2022-03-07	0.495	112	1	56
2022-03-08	0.512	113	1	57
2022-03-09	0.495938	114	1	58
2022-03-11	0.422	115	1	59
2022-03-15	0.388725	116	1	60
2022-03-23	0.475	117	1	61
2022-03-24	0.502677	118	1	62
2022-03-31	0.515	119	1	63
2022-04-11	0.53255	120	1	64
2022-04-26	0.606	121	1	65
2022-04-27	0.545	122	1	66
2022-04-28	0.634	123	1	67
2022-04-29	0.585	124	1	68
2022-05-06	0.322	125	1	69
2022-05-07	0.297	126	1	70
2022-05-08	0.313	127	1	71
2022-05-09	0.335	128	1	72
2022-05-10	0.301	129	1	73
2022-05-11	0.37	130	1	74
2022-05-12	0.358	131	1	75
2022-05-14	0.336	132	1	76
2022-05-15	0.329	133	1	77
2022-05-16	0.3	134	1	78
2022-05-17	0.322322	135	1	79
2022-05-30	0.315	136	1	80
2022-05-31	0.314	137	1	81
2022-06-04	0.267264	138	1	82
2022-06-24	0.521	139	1	83

## Sheet: 2021.12.9
Comment time	sentiment	time	policy	time after policy
2021-05-31	0.36	0	0	0
2021-06-01	0.508	1	0	0
2021-06-02	0.485	2	0	0
2021-06-03	0.510016	3	0	0
2021-06-16	0.486	4	0	0
2021-06-17	0.653	5	0	0
2021-06-18	0.506647	6	0	0
2021-06-25	0.407	7	0	0
2021-06-26	0.46731	8	0	0
2021-06-27	0.526	9	0	0
2021-06-28	0.512	10	0	0
2021-07-11	0.45	11	0	0
2021-07-20	0.433	12	0	0
2021-07-21	0.428	13	0	0
2021-07-22	0.429	14	0	0
2021-07-23	0.433	15	0	0
2021-07-24	0.389	16	0	0
2021-07-26	0.437	17	0	0
2021-07-27	0.406	18	0	0
2021-07-28	0.431	19	0	0
2021-07-29	0.426	20	0	0
2021-07-31	0.426	21	0	0
2021-08-01	0.447	22	0	0
2021-08-03	0.476	23	0	0
2021-08-05	0.5	24	0	0
2021-08-06	0.481	25	0	0
2021-08-07	0.428978	26	0	0
2021-08-08	0.536	27	0	0
2021-08-09	0.525	28	0	0
2021-08-10	0.46	29	0	0
2021-08-11	0.506	30	0	0
2021-08-12	0.482	31	0	0
2021-08-14	0.394731	32	0	0
2021-08-15	0.287	33	0	0
2021-08-19	0.658	34	0	0
2021-08-20	0.476	35	0	0
2021-08-21	0.502	36	0	0
2021-08-22	0.494	37	0	0
2021-08-23	0.465	38	0	0
2021-08-24	0.533	39	0	0
2021-08-25	0.58	40	0	0
2021-08-26	0.485	41	0	0
2021-08-27	0.527	42	0	0
2021-08-28	0.498	43	0	0
2021-08-29	0.494	44	0	0
2021-08-30	0.493	45	0	0
2021-08-31	0.499	46	0	0
2021-09-01	0.498	47	0	0
2021-09-02	0.631	48	0	0
2021-09-03	0.698	49	0	0
2021-09-04	0.961052	50	0	0
2021-09-05	0.463	51	0	0
2021-09-06	0.523069	52	0	0
2021-09-07	0.516	53	0	0
2021-09-08	0.67968	54	0	0
2021-09-09	0.598	55	0	0
2021-09-10	0.472	56	0	0
2021-09-13	0.68	57	0	0
2021-09-14	0.702	58	0	0
2021-09-15	0.379	59	0	0
2021-09-16	0.672	60	0	0
2021-09-17	0.615616	61	0	0
2021-09-18	0.765	62	0	0
2021-09-19	0.775	63	0	0
2021-09-23	0.6724	64	0	0
2021-09-24	0.6087	65	0	0
2021-09-25	0.447	66	0	0
2021-09-26	0.322397	67	0	0
2021-10-01	0.72	68	0	0
2021-10-02	0.49	69	0	0
2021-10-04	0.54	70	0	0
2021-10-05	0.47	71	0	0
2021-10-11	0.6906	72	0	0
2021-10-12	0.51	73	0	0
2021-10-23	0.517337	74	0	0
2021-10-27	0.637618	75	0	0
2021-10-29	0.554813	76	0	0
2021-11-01	0.472754	77	0	0
2021-11-02	0.73064	78	0	0
2021-11-22	0.692871	79	0	0
2021-11-24	0.44	80	0	0
2021-11-25	0.476	81	0	0
2021-11-26	0.454	82	0	0
2021-11-27	0.465	83	0	0
2021-11-28	0.51	84	0	0
2021-11-29	0.393	85	0	0
2021-11-30	0.447	86	0	0
2021-12-02 10:28:16	0.469485	87	0	0
2021-12-03	0.42	88	0	0
2021-12-04	0.438	89	0	0
2021-12-06	0.556138	90	0	0
2021-12-10	0.5	91	1	1
2021-12-12	0.397	92	1	2
2021-12-13	0.322	93	1	3
2021-12-21	0.469212	94	1	4
2021-12-24	0.406	95	1	5
2021-12-25	0.344	96	1	6
2021-12-26	0.425	97	1	7
2021-12-29	0.383058	98	1	8
2021-12-31	0.447667	99	1	9
2022-01-08	0.424445	100	1	10
2022-01-24	0.435	101	1	11
2022-01-25	0.389	102	1	12
2022-02-08	0.471	103	1	13
2022-02-09	0.534	104	1	14
2022-02-12	0.497698	105	1	15
2022-02-17	0.466304	106	1	16
2022-02-18	0.438	107	1	17
2022-02-19	0.426	108	1	18
2022-02-20	0.381	109	1	19
2022-02-21	0.497698	110	1	20
2022-03-06	0.499	111	1	21
2022-03-07	0.495	112	1	22
2022-03-08	0.512	113	1	23
2022-03-09	0.495938	114	1	24
2022-03-11	0.422	115	1	25
2022-03-15	0.388725	116	1	26
2022-03-23	0.475	117	1	27
2022-03-24	0.502677	118	1	28
2022-03-31	0.515	119	1	29
2022-04-11	0.53255	120	1	30
2022-04-26	0.606	121	1	31
2022-04-27	0.545	122	1	32
2022-04-28	0.634	123	1	33
2022-04-29	0.585	124	1	34
2022-05-06	0.322	125	1	35
2022-05-07	0.297	126	1	36
2022-05-08	0.313	127	1	37
2022-05-09	0.335	128	1	38
2022-05-10	0.301	129	1	39
2022-05-11	0.37	130	1	40
2022-05-12	0.358	131	1	41
2022-05-14	0.336	132	1	42
2022-05-15	0.329	133	1	43
2022-05-16	0.3	134	1	44
2022-05-17	0.322322	135	1	45
2022-05-30	0.315	136	1	46
2022-05-31	0.314	137	1	47
2022-06-04	0.267264	138	1	48
2022-06-24	0.521	139	1	49

## Sheet: 2022.4.27
Comment time	sentiment	time	policy	time after policy
2021-05-31	0.36	0	0	0
2021-06-01	0.508	1	0	0
2021-06-02	0.485	2	0	0
2021-06-03	0.510016	3	0	0
2021-06-16	0.486	4	0	0
2021-06-17	0.653	5	0	0
2021-06-18	0.506647	6	0	0
2021-06-25	0.407	7	0	0
2021-06-26	0.46731	8	0	0
2021-06-27	0.526	9	0	0
2021-06-28	0.512	10	0	0
2021-07-11	0.45	11	0	0
2021-07-20	0.433	12	0	0
2021-07-21	0.428	13	0	0
2021-07-22	0.429	14	0	0
2021-07-23	0.433	15	0	0
2021-07-24	0.389	16	0	0
2021-07-26	0.437	17	0	0
2021-07-27	0.406	18	0	0
2021-07-28	0.431	19	0	0
2021-07-29	0.426	20	0	0
2021-07-31	0.426	21	0	0
2021-08-01	0.447	22	0	0
2021-08-03	0.476	23	0	0
2021-08-05	0.5	24	0	0
2021-08-06	0.481	25	0	0
2021-08-07	0.428978	26	0	0
2021-08-08	0.536	27	0	0
2021-08-09	0.525	28	0	0
2021-08-10	0.46	29	0	0
2021-08-11	0.506	30	0	0
2021-08-12	0.482	31	0	0
2021-08-14	0.394731	32	0	0
2021-08-15	0.287	33	0	0
2021-08-19	0.658	34	0	0
2021-08-20	0.476	35	0	0
2021-08-21	0.502	36	0	0
2021-08-22	0.494	37	0	0
2021-08-23	0.465	38	0	0
2021-08-24	0.533	39	0	0
2021-08-25	0.58	40	0	0
2021-08-26	0.485	41	0	0
2021-08-27	0.527	42	0	0
2021-08-28	0.498	43	0	0
2021-08-29	0.494	44	0	0
2021-08-30	0.493	45	0	0
2021-08-31	0.499	46	0	0
2021-09-01	0.498	47	0	0
2021-09-02	0.631	48	0	0
2021-09-03	0.698	49	0	0
2021-09-04	0.961052	50	0	0
2021-09-05	0.463	51	0	0
2021-09-06	0.523069	52	0	0
2021-09-07	0.516	53	0	0
2021-09-08	0.67968	54	0	0
2021-09-09	0.598	55	0	0
2021-09-10	0.472	56	0	0
2021-09-13	0.68	57	0	0
2021-09-14	0.702	58	0	0
2021-09-15	0.379	59	0	0
2021-09-16	0.672	60	0	0
2021-09-17	0.615616	61	0	0
2021-09-18	0.765	62	0	0
2021-09-19	0.775	63	0	0
2021-09-23	0.6724	64	0	0
2021-09-24	0.6087	65	0	0
2021-09-25	0.447	66	0	0
2021-09-26	0.322397	67	0	0
2021-10-01	0.72	68	0	0
2021-10-02	0.49	69	0	0
2021-10-04	0.54	70	0	0
2021-10-05	0.47	71	0	0
2021-10-11	0.6906	72	0	0
2021-10-12	0.51	73	0	0
2021-10-23	0.517337	74	0	0
2021-10-27	0.637618	75	0	0
2021-10-29	0.554813	76	0	0
2021-11-01	0.472754	77	0	0
2021-11-02	0.73064	78	0	0
2021-11-22	0.692871	79	0	0
2021-11-24	0.44	80	0	0
2021-11-25	0.476	81	0	0
2021-11-26	0.454	82	0	0
2021-11-27	0.465	83	0	0
2021-11-28	0.51	84	0	0
2021-11-29	0.393	85	0	0
2021-11-30	0.447	86	0	0
2021-12-02 10:28:16	0.469485	87	0	0
2021-12-03	0.42	88	0	0
2021-12-04	0.438	89	0	0
2021-12-06	0.556138	90	0	0
2021-12-10	0.5	91	0	0
2021-12-12	0.397	92	0	0
2021-12-13	0.322	93	0	0
2021-12-21	0.469212	94	0	0
2021-12-24	0.406	95	0	0
2021-12-25	0.344	96	0	0
2021-12-26	0.425	97	0	0
2021-12-29	0.383058	98	0	0
2021-12-31	0.447667	99	0	0
2022-01-08	0.424445	100	0	0
2022-01-24	0.435	101	0	0
2022-01-25	0.389	102	0	0
2022-02-08	0.471	103	0	0
2022-02-09	0.534	104	0	0
2022-02-12	0.497698	105	0	0
2022-02-17	0.466304	106	0	0
2022-02-18	0.438	107	0	0
2022-02-19	0.426	108	0	0
2022-02-20	0.381	109	0	0
2022-02-21	0.497698	110	0	0
2022-03-06	0.499	111	0	0
2022-03-07	0.495	112	0	0
2022-03-08	0.512	113	0	0
2022-03-09	0.495938	114	0	0
2022-03-11	0.422	115	0	0
2022-03-15	0.388725	116	0	0
2022-03-23	0.475	117	0	0
2022-03-24	0.502677	118	0	0
2022-03-31	0.515	119	0	0
2022-04-11	0.53255	120	0	0
2022-04-26	0.606	121	0	0
2022-04-27	0.545	122	1	1
2022-04-28	0.634	123	1	2
2022-04-29	0.585	124	1	3
2022-05-06	0.322	125	1	4
2022-05-07	0.297	126	1	5
2022-05-08	0.313	127	1	6
2022-05-09	0.335	128	1	7
2022-05-10	0.301	129	1	8
2022-05-11	0.37	130	1	9
2022-05-12	0.358	131	1	10
2022-05-14	0.336	132	1	11
2022-05-15	0.329	133	1	12
2022-05-16	0.3	134	1	13
2022-05-17	0.322322	135	1	14
2022-05-30	0.315	136	1	15
2022-05-31	0.314	137	1	16
2022-06-04	0.267264	138	1	17
2022-06-24	0.521	139	1	18

## Sheet: 2022.5.1
Comment time	sentiment	time	policy	time after policy
2021-05-31	0.36	0	0	0
2021-06-01	0.508	1	0	0
2021-06-02	0.485	2	0	0
2021-06-03	0.510016	3	0	0
2021-06-16	0.486	4	0	0
2021-06-17	0.653	5	0	0
2021-06-18	0.506647	6	0	0
2021-06-25	0.407	7	0	0
2021-06-26	0.46731	8	0	0
2021-06-27	0.526	9	0	0
2021-06-28	0.512	10	0	0
2021-07-11	0.45	11	0	0
2021-07-20	0.433	12	0	0
2021-07-21	0.428	13	0	0
2021-07-22	0.429	14	0	0
2021-07-23	0.433	15	0	0
2021-07-24	0.389	16	0	0
2021-07-26	0.437	17	0	0
2021-07-27	0.406	18	0	0
2021-07-28	0.431	19	0	0
2021-07-29	0.426	20	0	0
2021-07-31	0.426	21	0	0
2021-08-01	0.447	22	0	0
2021-08-03	0.476	23	0	0
2021-08-05	0.5	24	0	0
2021-08-06	0.481	25	0	0
2021-08-07	0.428978	26	0	0
2021-08-08	0.536	27	0	0
2021-08-09	0.525	28	0	0
2021-08-10	0.46	29	0	0
2021-08-11	0.506	30	0	0
2021-08-12	0.482	31	0	0
2021-08-14	0.394731	32	0	0
2021-08-15	0.287	33	0	0
2021-08-19	0.658	34	0	0
2021-08-20	0.476	35	0	0
2021-08-21	0.502	36	0	0
2021-08-22	0.494	37	0	0
2021-08-23	0.465	38	0	0
2021-08-24	0.533	39	0	0
2021-08-25	0.58	40	0	0
2021-08-26	0.485	41	0	0
2021-08-27	0.527	42	0	0
2021-08-28	0.498	43	0	0
2021-08-29	0.494	44	0	0
2021-08-30	0.493	45	0	0
2021-08-31	0.499	46	0	0
2021-09-01	0.498	47	0	0
2021-09-02	0.631	48	0	0
2021-09-03	0.698	49	0	0
2021-09-04	0.961052	50	0	0
2021-09-05	0.463	51	0	0
2021-09-06	0.523069	52	0	0
2021-09-07	0.516	53	0	0
2021-09-08	0.67968	54	0	0
2021-09-09	0.598	55	0	0
2021-09-10	0.472	56	0	0
2021-09-13	0.68	57	0	0
2021-09-14	0.702	58	0	0
2021-09-15	0.379	59	0	0
2021-09-16	0.672	60	0	0
2021-09-17	0.615616	61	0	0
2021-09-18	0.765	62	0	0
2021-09-19	0.775	63	0	0
2021-09-23	0.6724	64	0	0
2021-09-24	0.6087	65	0	0
2021-09-25	0.447	66	0	0
2021-09-26	0.322397	67	0	0
2021-10-01	0.72	68	0	0
2021-10-02	0.49	69	0	0
2021-10-04	0.54	70	0	0
2021-10-05	0.47	71	0	0
2021-10-11	0.6906	72	0	0
2021-10-12	0.51	73	0	0
2021-10-23	0.517337	74	0	0
2021-10-27	0.637618	75	0	0
2021-10-29	0.554813	76	0	0
2021-11-01	0.472754	77	0	0
2021-11-02	0.73064	78	0	0
2021-11-22	0.692871	79	0	0
2021-11-24	0.44	80	0	0
2021-11-25	0.476	81	0	0
2021-11-26	0.454	82	0	0
2021-11-27	0.465	83	0	0
2021-11-28	0.51	84	0	0
2021-11-29	0.393	85	0	0
2021-11-30	0.447	86	0	0
2021-12-02 10:28:16	0.469485	87	0	0
2021-12-03	0.42	88	0	0
2021-12-04	0.438	89	0	0
2021-12-06	0.556138	90	0	0
2021-12-10	0.5	91	0	0
2021-12-12	0.397	92	0	0
2021-12-13	0.322	93	0	0
2021-12-21	0.469212	94	0	0
2021-12-24	0.406	95	0	0
2021-12-25	0.344	96	0	0
2021-12-26	0.425	97	0	0
2021-12-29	0.383058	98	0	0
2021-12-31	0.447667	99	0	0
2022-01-08	0.424445	100	0	0
2022-01-24	0.435	101	0	0
2022-01-25	0.389	102	0	0
2022-02-08	0.471	103	0	0
2022-02-09	0.534	104	0	0
2022-02-12	0.497698	105	0	0
2022-02-17	0.466304	106	0	0
2022-02-18	0.438	107	0	0
2022-02-19	0.426	108	0	0
2022-02-20	0.381	109	0	0
2022-02-21	0.497698	110	0	0
2022-03-06	0.499	111	0	0
2022-03-07	0.495	112	0	0
2022-03-08	0.512	113	0	0
2022-03-09	0.495938	114	0	0
2022-03-11	0.422	115	0	0
2022-03-15	0.388725	116	0	0
2022-03-23	0.475	117	0	0
2022-03-24	0.502677	118	0	0
2022-03-31	0.515	119	0	0
2022-04-11	0.53255	120	0	0
2022-04-26	0.606	121	0	0
2022-04-27	0.545	122	0	0
2022-04-28	0.634	123	0	0
2022-04-29	0.585	124	0	0
2022-05-06	0.322	125	1	1
2022-05-07	0.297	126	1	2
2022-05-08	0.313	127	1	3
2022-05-09	0.335	128	1	4
2022-05-10	0.301	129	1	5
2022-05-11	0.37	130	1	6
2022-05-12	0.358	131	1	7
2022-05-14	0.336	132	1	8
2022-05-15	0.329	133	1	9
2022-05-16	0.3	134	1	10
2022-05-17	0.322322	135	1	11
2022-05-30	0.315	136	1	12
2022-05-31	0.314	137	1	13
2022-06-04	0.267264	138	1	14
2022-06-24	0.521	139	1	15
